# Supplementary material for: Efficacy and safety of prophylactic intravenous calcium supplementation in patients with secondary hyperparathyroidism after parathyroidectomy: a retrospective study
Source: Front Endocrinol (Lausanne). 2025 Nov 24;16:1652418. doi: 10.3389/fendo.2025.1652418 (PMC12682683; doi:10.3389/fendo.2025.1652418)
Supplement: Supplementary file 1 [file Table1.xlsx]

## Sheet: raw data
group(0=group A,1=group B)	gender(1=male,2=female)	age(years)	End-stage kidney disease cause (1=Glomerulonephritis, 2=Hypertension, 3=Diabetes, 4=Polycystic kidney disease, 5=others)	Dialysis modality (1=Hemodialysis,2=Peritoneal dialysis)	Duration of dialysis	pre-PTH	pre-Ca	pre-P	pre-ALP	pre-albumin	Number of excised parathyroid glands	persistent SHPT (0=no, 1=yes)	Pathological results (1=Diffuse hyperplasia, 2=Nodular hyperplasia, 3=Adenoma, 4=Adenocarcinoma)	post-4h PTH	post-4h Ca	post-4h P	POD1 PTH	POD1 Ca	POD1 P	POD3 PTH	POD3 Ca	POD3 P	Postoperative hypocalcemia (0=no, 1=yes)	Severe hypocalcemia (0=no, 1=yes)	Occurrence time of hypocalcemia (0=Not happened, 1=Within postoperative 24 hours,2=Postoperative 24~48 hours,3= After postoperative 48 hours	Duration of hypocalcemia	Length of hospitalization	Hypercalcemia after calcium supplementation
0	1	62	1	1	13	2260.8	2.23	1.88	660	43	4	0	2	195.9	2.48	1.69	54.6	1.66	1.4	16.5	1.83	0.89	1	1	2	2	6	0
0	1	53	5	2	9	1937	2.56	1.92	248	39	4	0	1	57.6	2.59	1.71	16.7	1.95	1.12	79.7	2.08	0.9	1	0	2	2	9	0
0	2	57	5	2	14	1048.3	2.44	1.88	137	34.8	4	0	1	23	2.34	2.02	10.8	2.11	1.88	0.8	2.48	1.86	0	0	0	0	6	0
0	2	59	1	1	9	1126.3	2.8	2	312	37.7	4	0	2	208.8	2.45	1.86	123.7	2.37	1.64	131.1	2.45	1.02	0	0	0	0	15	0
0	2	44	2	1	11	1921.6	2.39	2.84	235	35.3	4	0	2	117.8	2.16	2.4	5.4	1.99	2.36	1.9	2.13	1.35	1	0	2	1	5	0
0	1	53	4	2	11	3729	2.43	2.02	1010	39.2	4	0	2	33.9	2.18	1.67	7.8	1.67	1.07	5	1.94	0.86	1	1	2	2	8	0
0	1	64	5	1	17	808.3	2.76	2.2	436	35.5	4	0	1	40.7	2.63	2.57	5.2	2.3	1.98	3.4	2.14	1.32	0	0	0	0	5	0
0	1	52	2	1	8	2431.4	2.68	1.69	630	37	4	1	1	46.2	2.22	1.1	304.5	1.94	1.05	374.6	1.99	0.77	1	0	2	1	8	0
0	1	40	5	1	10	2799.4	2.18	2.73	821	42.8	4	0	1	76.5	2.49	1.86	27.8	1.61	1.91	13.4	2.05	1.19	1	1	2	1	8	0
0	1	37	5	1	9	2323.2	2.64	1.93	766	37.9	4	0	2	12.9	2.04	1.52	13.6	1.7	1.39	11.7	1.92	0.79	1	1	1	1	8	0
0	1	60	1	2	4	1036.2	2.64	2.63	212	36.6	4	0	1	32.1	2.39	1.52	9.3	2.66	2.53	9.4	2.43	1.57	0	0	0	0	7	0
0	1	50	5	1	8	1709.8	2.72	2.59	323	37.3	4	0	2	38.6	2.4	1.36	7.2	1.99	2.03	1	2.25	1.53	1	0	2	1	5	0
0	1	62	2	1	13	732	2.72	1.91	143	35.5	4	0	2	8.3	2.29	1.26	0.9	2.51	2.71	0.1	2.94	1.34	0	0	0	0	8	1
0	1	56	5	1	4	1794.1	2.36	3.07	266	41.9	4	0	1	94	2.2	2.63	5.6	2.84	0.8	2.1	3.18	1.38	0	0	0	0	7	1
0	2	72	3	1	9	919	2.89	2.38	63	41	4	0	1	10.3	2.75	1.39	2.9	3.28	2.4	0.6	2.5	1.46	0	0	0	0	7	1
0	1	40	4	1	17	3729	2.51	2.42	960	39.2	4	0	1	29.3	1.9	2.01	21.1	1.6	1.5	20.3	1.46	1.33	1	1	1	3	5	0
0	2	33	1	1	16	2573.4	2.53	2.66	390	40.7	4	0	1	97.3	2.27	1.51	22.6	2.15	1.89	18.5	2.1	1.39	0	0	0	0	5	0
0	1	31	5	2	10	3729	2.48	1.99	1038	41.4	4	0	1	90.3	2.19	1.44	57.7	1.81	1.64	73.8	1.96	1.1	1	0	2	1	8	0
0	2	60	3	2	8	1131.4	2.46	2.37	231	38.9	4	0	1	6.3	2.37	1.51	10	1.88	1.04	1	2.42	1.18	1	0	2	1	10	1
0	1	35	3	1	10	2222.1	2.64	2.8	1149	41.6	4	0	1	92.9	2.02	1.39	34.3	1.77	0.93	35.9	1.89	1.31	1	1	1	2	9	0
0	2	35	1	1	8	3056.8	2.19	1.65	1687	36.7	4	0	1	41.1	1.87	1.41	46.5	1.66	1.92	9.2	1.82	0.73	1	1	1	2	6	0
0	1	59	5	2	15	959.1	2.77	1.8	195	41	4	0	1	14.8	2.66	2.09	39.78	2.09	1.72	50.7	2.35	1.4	1	0	2	1	6	0
0	1	41	1	1	16	1680.5	2.69	2.35	761	36.1	4	0	2	28.1	2.47	1.46	34.4	2.68	1.52	1.4	2.23	0.88	0	0	0	0	10	0
0	1	32	1	1	5	2857.6	2.42	2.52	1387	42.7	4	0	1	14.9	2.96	1.71	10.95	2.41	1.54	3	1.45	1.3	1	1	3	2	5	0
0	2	68	1	1	3	1058.3	2.51	2.68	149	36.1	4	0	1	7.2	2.55	2.47	110.18	2.17	1.54	0.4	3.06	1.52	0	0	0	0	7	1
0	1	43	1	1	9	839.2	2.38	2.05	120	38.4	4	0	1	150.5	1.99	2.06	2.3	2.36	1.98	2.6	2.54	1.3	1	0	1	1	7	0
0	1	54	3	1	6	1820.4	2.46	2.21	546	37.1	4	0	1	5.5	1.94	1.55	46.96	2.68	1.37	1.3	1.57	1.31	1	1	1	3	5	0
0	2	61	1	1	14	1399.9	2.6	2.58	821	35.5	4	0	1	241.3	2.83	1.97	2.8	2.75	1.18	0.7	1.61	1.28	1	1	3	1	5	1
0	2	40	1	1	5	1456.3	2.46	3.05	143	38.4	4	0	2	71.5	2.68	2.68	22.5	2.51	2.23	35.3	2.52	1.9	0	0	0	0	8	0
0	1	68	1	2	4	939.5	2.27	1.69	731	41.8	4	0	2	16.6	2.34	1.87	3.8	1.9	2.07	3.2	1.68	1.8	1	1	2	3	8	0
0	2	64	1	2	11	546.4	2.56	1.3	194	41.2	4	0	1	14.8	2.92	1.57	6.8	2.05	1.38	8.1	1.99	1.37	1	0	2	2	8	0
0	1	60	5	1	16	1319.2	2.14	2.96	340	36	4	1	1	309.5	1.97	2.39	256.7	1.75	1.81	305.4	1.5	1.62	1	1	1	3	8	0
0	1	51	1	1	17	1128.6	2.66	2.96	376	36.9	4	0	2	48	2.56	1.85	10.1	1.86	2.21	6.4	1.69	1.73	1	1	2	2	6	0
0	1	48	1	1	10	1670.2	2.38	2.5	392	40.8	4	0	2	61.9	2.9	2.75	11.7	1.86	1.77	3	1.7	0.94	1	1	2	2	5	0
0	1	42	2	1	13	1053.4	2.47	3.74	84	40.5	4	0	1	11	2.59	3.28	29.8	2.79	2.65	0.1	2.8	2.24	0	0	0	0	6	1
0	1	47	5	2	4	1041	2.38	2.81	227	40.1	4	0	2	187.1	1.88	2.45	3.3	2.22	1.52	2.2	2.11	2.18	1	0	1	2	8	0
0	1	48	1	1	12	1954.9	2.8	2.42	686	38.5	4	0	1	228.7	2.37	2.37	12.3	1.94	1.9	13.5	1.88	1.45	1	0	2	1	6	0
0	1	50	2	1	13	3729	2.52	2.03	429	36.8	4	0	1	63.8	2.26	2.47	2.4	1.61	1.56	3.4	1.4	1.21	1	1	2	2	7	0
0	2	66	3	1	10	1250	2.62	2.48	116	38.6	4	0	2	12	2.39	1.71	1.9	3.09	2.02	2.1	2.95	1.45	0	0	0	0	11	1
0	1	36	5	1	5	827.4	3.02	2.48	98	41.1	4	0	2	73.8	2.84	2.5	4.3	2.58	2.27	2.3	2.03	1.57	1	0	3	1	6	0
0	1	70	5	1	10	940.7	2.12	1.97	69	39.1	4	0	1	106.4	1.68	2.48	4.9	2.39	2.29	4.6	2.48	1.69	1	1	1	1	5	0
0	1	47	1	1	7	1668.4	2.97	2.81	225	39.4	4	0	1	30.6	2.45	2.53	32.4	2.3	1.85	1.7	2.54	1.08	0	0	0	0	5	0
0	2	43	1	1	17	1710.7	2.01	1.49	1783	37.5	4	0	1	123	1.9	1.82	17.5	1.61	1.29	16	2.03	0.9	1	1	1	3	7	0
0	1	66	5	1	8	311.4	2.59	1.82	226	42.1	4	0	1	2.3	2.39	1.62	5.4	2.03	0.35	2.6	2.46	1.1	1	0	2	1	10	0
0	1	46	2	1	10	1455.3	2.68	2.37	588	37.7	4	0	1	33.7	2.52	2.04	31.8	1.98	1.45	30	1.83	1.34	1	0	2	2	6	0
0	2	53	1	1	6	1599.8	2.54	2.37	342	39.9	4	0	2	11.8	2.46	2.03	3.6	1.92	1.89	0.6	2.65	1.23	1	0	2	1	5	0
0	1	57	1	2	15	1925.3	2.53	2.45	777	36.2	4	0	1	36.9	2.45	1.62	160	1.46	1.25	248.7	1.95	0.99	1	1	2	2	15	0
0	1	56	5	1	6	2034.3	2.36	2.44	188	37.5	4	0	1	39.3	2.31	2.57	8.5	1.76	2.02	4.3	1.82	1.42	1	1	2	2	8	0
0	1	33	5	1	7	1707.3	2.28	2.95	167	38.9	4	0	2	105.7	2.29	2.23	31.7	1.77	1.58	20.9	1.63	1.41	1	1	2	2	10	0
0	1	40	1	1	6	1505.2	2.63	2.41	1345	41.5	4	0	1	34.8	2.46	2.01	2.9	1.75	1.68	0.6	2	1	1	1	2	1	5	0
0	2	57	2	1	6	1347.5	3	2.31	391	36.1	4	0	2	73.5	2.8	2.46	66.8	2.28	1.82	67.2	2.4	1.38	0	0	0	0	7	0
0	2	59	2	1	18	3729	2.43	2.52	1875	35.5	4	0	3	21.8	1.96	2.28	4.9	1.48	1.84	2.4	1.54	1.14	1	1	1	3	5	0
0	1	63	2	1	8	1095.6	2.49	2.18	361	36.3	4	0	1	17.6	2.48	1.67	3.1	2.61	1.48	0.4	2.92	1	0	0	0	0	6	1
0	2	72	2	1	6	1197.2	2.54	2.36	178	42.4	4	0	2	12.5	2.65	1.7	10.9	2.1	1.17	7.7	2.52	1.49	0	0	0	0	7	0
0	2	51	1	1	4	2219.9	2.98	2.23	69	36.4	4	0	1	25.2	2.88	1.51	6.3	2.42	1.57	12.2	2.44	1.07	0	0	0	0	10	0
0	2	57	1	1	3	968	2.7	2.44	241	41.6	4	0	1	15.1	2.7	2.59	1.8	2.67	2.03	0.4	2.7	1.37	0	0	0	0	9	0
0	1	75	1	1	9	753.8	2.6	2.57	140	35.2	4	0	1	6.4	2.67	2.11	1.1	2.38	2.59	0.3	2.43	1.95	0	0	0	0	6	0
0	2	44	5	1	11	1171.5	2.47	2.12	250	35.7	4	0	2	47.8	2.41	1.41	35.7	2.52	1.31	15.3	2.73	1.07	0	0	0	0	7	0
0	1	34	5	2	4	2162.9	2.59	3.51	1477	37.6	3	0	2	62.7	2.4	2.78	55.4	2.16	2.36	96.5	1.48	1.9	1	1	3	3	5	0
0	1	56	1	1	16	1359	2.81	2.22	738	41.3	4	0	1	20.4	2.5	2.62	1.9	2.49	2.12	0.4	2.54	1.36	0	0	0	0	6	0
0	1	46	5	1	3	1777.7	2.84	1.52	114	42.6	4	0	2	58.9	2.62	1.64	14.6	2.31	1.13	0.9	2.35	0.81	0	0	0	0	12	0
0	1	52	3	1	10	2198	2.85	1.94	205	42.4	4	0	1	31.2	2.6	1.51	4.9	2.39	1.22	1.2	2.2	0.9	0	0	0	0	6	0
0	2	49	2	2	2	2526.4	2.66	1.72	185	36.6	4	0	2	27	2.65	1.38	2.8	2.63	1.38	0.5	2.51	1.37	0	0	0	0	5	0
0	2	77	1	1	9	769.1	2.56	1.75	134	40.2	3	0	1	9.1	2.57	1.95	4.1	2.82	1.82	1	3.61	1.34	0	0	0	0	8	1
0	2	59	2	2	16	2990.2	2.77	2.49	316	35.1	4	0	1	62.7	2.45	2.19	9.3	2.22	1.6	8.7	2.12	1.35	0	0	0	0	8	0
0	1	58	1	1	11	1571.3	2.47	2.47	420	40.5	4	0	2	18	2.29	1.79	2.5	2.14	1.4	0.4	2.31	0.96	0	0	0	0	11	0
0	1	51	1	1	16	864.8	2.6	2.34	91	37.2	4	0	2	14.5	2.29	2.03	3.5	2.73	2.11	0.9	3.44	1.77	0	0	0	0	9	1
0	1	26	5	2	3	1119.2	2.5	2.8	336	36.3	4	0	1	27.7	2.47	2.15	5.4	2.13	1.78	2.7	1.84	1.56	1	0	3	3	5	0
0	1	51	2	1	15	3606.8	2.55	2.44	282	37.6	4	0	2	57.3	2.18	2.46	14.2	1.88	1.84	10.4	1.64	1.18	1	1	2	3	5	0
0	1	54	3	2	1	1329.5	2.71	1.59	276	37.3	4	0	2	43	2.3	1.43	11.4	2.34	1.22	2.2	2.28	0.93	0	0	0	0	14	0
0	2	72	1	2	2	1869.1	2.68	1.55	340	38.8	4	0	2	22.3	2.43	1.44	12	2.35	1.09	2.3	2.69	0.76	0	0	0	0	5	0
0	2	55	2	1	7	1205	2.89	1.52	343	39.9	4	0	1	114.3	2.64	1.73	77	2.32	1.06	167.9	2.32	1.06	0	0	0	0	11	0
0	2	49	5	2	13	1393.6	2.65	2.12	465	36.2	4	0	1	38.6	2.65	1.84	16.4	2.39	1.56	8.3	2.47	1.2	0	0	0	0	6	0
0	2	68	1	1	13	3729	2.44	2.43	1233	38.7	4	0	1	27.4	2.25	2	8.4	1.76	1.45	1.9	2.19	1.08	1	1	2	1	7	0
0	2	57	2	1	15	1944.4	2.29	2.51	324	40.8	4	0	2	25.4	2.16	2.26	75.88	1.72	1.38	10.8	2.3	1.2	1	1	2	1	7	0
0	1	53	1	1	7	957.1	2.62	1.92	292	37.1	4	0	2	87.5	2.59	2.36	7.1	2.44	2.15	9.4	2.32	1.34	0	0	0	0	14	0
0	2	54	1	1	14	981	2.32	3.06	144	41.4	4	0	2	21.8	2.4	1.3	3.6	2.09	2.45	0.9	2.49	1.86	1	0	2	1	7	0
0	2	46	1	1	13	1775	3.06	2.19	223	43	4	0	1	48	2.86	2.39	10.9	2.2	2.2	5.5	2.76	1.41	0	0	0	0	13	1
0	1	31	1	1	11	2335.9	2.27	1.82	1328	39.6	4	0	1	137.4	2.08	1.34	8.2	1.79	1.24	5.8	1.43	1.08	1	1	1	3	7	0
0	2	51	5	1	9	3371.6	2.28	1.32	1499	39.5	4	0	2	45.1	1.46	2.63	8.1	2.44	1.31	4.3	2.43	0.95	1	1	1	1	5	0
0	1	60	2	1	11	2223.2	2.74	2.48	247	42.8	4	0	1	42.6	2.32	2.28	6.3	2.78	2.28	0.4	2.59	1.32	0	0	0	0	7	1
0	1	39	4	1	8	2725.3	2.64	2.04	714	34.2	4	0	1	65.4	2.41	1.87	12.4	1.99	1.43	21.5	1.85	1.12	1	0	2	2	9	0
0	1	54	2	1	5	2230.9	2.55	3.05	205	40.9	4	0	2	115.7	2.59	2.42	3.8	2.14	2.04	1.2	2.12	1.68	0	0	0	0	7	0
0	1	45	4	1	16	1008	2.55	2.49	140	41.6	4	0	1	27.3	2.43	2.36	19.97	2.56	1.83	0.4	2.57	1.64	0	0	0	0	13	0
0	2	57	5	1	10	1481.8	2.45	2.09	484	35.4	4	0	2	190.2	2.1	2.19	104.3	1.99	1.89	50.4	2.46	1.14	1	0	2	1	7	0
0	1	58	1	1	15	3729	2.35	2.13	1215	37.8	4	0	2	74.2	2.18	1.89	8.8	1.8	1.92	8.6	1.61	1.17	1	1	2	3	5	0
0	1	69	1	2	17	2312	2.81	2.58	168	35.6	4	0	1	16	2.18	1.49	2.6	2.22	1.51	0.2	2.75	1.63	0	0	0	0	6	0
0	1	30	3	1	4	2934.4	2.46	2.42	853	39.6	4	0	2	32.2	2.09	2.62	4.4	1.83	2.06	1.3	1.89	1.83	1	1	1	3	5	0
0	1	47	3	1	15	1063.3	2.42	2.78	172	36.3	4	0	2	14.4	2.11	3.01	4	2.13	2.6	2.8	2.1	2.06	0	0	0	0	6	0
0	1	34	2	1	7	2660.1	2.36	3.27	907	38.4	4	0	2	103.1	2.15	2.51	35	1.87	1.84	30.4	1.8	1.37	1	0	2	3	6	0
0	2	56	5	1	12	1195.5	2.35	1.61	491	35.3	4	0	1	28.3	2.32	1.59	4.3	1.95	0.97	1.1	1.83	0.82	1	0	2	1	5	0
0	2	34	1	1	3	682.1	2.3	2.38	63	36.8	4	0	2	15.1	2.37	2.2	9	2.5	2.13	1.9	2.87	2.34	0	0	0	0	7	1
0	2	70	2	1	6	840.9	2.55	2.9	124	40.2	4	0	2	8.1	2.53	2.13	2.9	2.94	2.62	0.2	3.79	2.02	0	0	0	0	8	1
0	1	61	2	1	11	1958	2.7	2.25	445	37.8	4	0	1	48.1	2.59	2.01	5.7	2.26	1.84	1.4	2.33	1.12	0	0	0	0	5	0
1	1	63	2	1	13	3729	2.59	1.47	1310	37.5	4	0	1	58.4	2.24	1.35	8.4	1.83	0.99	2.7	1.5	0.82	1	1	2	2	9	0
1	1	53	1	2	15	3729	2.62	2.68	915	33.7	4	0	2	30	2.38	2.68	8	1.56	1.89	5.3	1.84	1.3	1	1	2	1	10	0
1	2	45	5	1	10	1361.8	2.96	2.12	198	38.1	4	0	2	359	2.71	2.1	67.9	2.08	1.67	46.3	2.19	1.07	1	0	2	1	10	0
1	1	59	5	1	19	184	2.47	2.3	208	35.1	4	0	1	7	2.4	1.48	30.61	2.28	0.99	16.7	2.28	1.11	0	0	0	0	12	0
1	1	43	5	2	6	2326.4	2.96	3.98	166	42.7	4	0	1	43.7	2.63	3	72.74	2.19	2.44	0.9	2.62	1.73	0	0	0	0	5	0
1	2	54	5	1	6	1334.6	2.79	3.56	106	40.9	4	0	1	26.7	2.28	2.6	19.5	2.18	2.16	35.2	1.94	1.46	1	0	3	2	5	0
1	2	55	5	1	14	1883.4	2.36	1.96	330	37.4	4	1	1	370.7	2.19	1.95	328.45	1.43	1.82	307.1	2.53	1.64	1	1	2	1	5	0
1	1	59	5	2	5	770.1	2.38	2.14	71	39	4	0	1	14.4	2.4	1.65	3.3	2.97	1.9	2.5	2.23	1.42	0	0	0	0	8	1
1	1	26	5	2	11	3729	2.6	3.12	101	41.3	4	0	1	87.8	2.52	2.4	87.1	1.62	1.38	89.4	1.37	1.35	1	1	2	2	9	0
1	2	64	2	1	10	934.2	2.79	1.88	189	38.7	4	0	2	21.6	2.54	2.3	4.6	2.09	1.47	2.5	2.33	1.07	1	0	2	1	7	0
1	2	60	2	1	13	2941	2.98	1.73	75	42	4	0	1	80.2	2.52	2.27	8.2	1.89	1.42	8.9	1.83	0.92	1	0	2	2	8	0
1	2	39	2	2	3	1821.5	2.8	2.74	801	35.1	4	0	1	11.2	2.36	1.85	9.5	1.95	1.7	9.1	1.79	1.7	1	1	2	1	6	0
1	2	56	1	1	10	1707.3	2.41	2.17	347	33.8	3	0	2	27.1	2.02	1.66	10	1.67	1.24	20.3	1.75	1.2	1	1	1	3	7	0
1	2	56	2	1	3	2360	2.62	1.3	912	42.9	2	1	1	277.5	2.44	1.13	149.9	1.7	1.27	364.9	1.43	0.95	1	1	2	1	5	0
1	2	62	1	1	19	2478.3	2.7	1.87	422	40.4	4	0	1	19.3	2.53	1.91	10	1.96	1.52	10.3	1.65	1.11	1	1	2	2	11	0
1	2	55	5	2	8	2033.5	2.52	2.01	586	35.4	4	0	1	52.5	2.46	1.89	10.5	1.57	1.46	5.7	1.64	1.01	1	1	2	1	6	0
1	1	49	1	1	15	2428.5	2.61	2.58	283	39.7	4	0	2	123.8	2.41	1.74	146.59	2.16	1.3	224.2	1.74	1.78	1	1	3	2	6	0
1	1	38	3	1	5	3729	2.71	2.46	1115	42.8	4	0	1	86.8	2.35	1.84	12.3	1.64	1.89	13.1	1.49	1.41	1	1	2	3	8	0
1	2	52	2	1	16	952.1	2.5	2.2	168	36	4	0	1	15.6	2.54	1.75	4.2	2.17	1.91	3.5	2.03	1.21	1	0	3	1	7	0
1	2	53	2	1	14	662.8	2.6	2.03	607	42.7	4	0	2	10	2.43	1.83	5.4	2.1	2.35	2	2.93	1.28	0	0	0	0	9	1
1	1	61	1	1	5	823	2.43	2.59	232	41.4	4	0	2	14.7	2.19	2.13	44.17	2.2	1.81	78.7	1.6	1.87	1	1	3	2	7	0
1	2	57	5	1	9	1302.5	2.48	1.41	387	36	5	0	2	251.9	2.37	2.58	8.7	1.67	1.34	6.8	1.72	1.53	1	1	2	1	6	0
1	2	66	1	1	17	1852.8	2.55	2.63	331	35.8	3	0	1	52.1	2.16	2.05	186.1	2.01	1.83	15.6	1.35	1.44	1	1	2	1	6	0
1	1	34	5	1	5	2224.4	2.6	2.66	1005	35.5	4	0	1	31.8	2.03	1.75	17.1	1.62	2.05	3.7	2.11	1.01	1	1	1	2	6	0
1	1	31	2	1	15	2418	2.57	2.79	241	40.7	4	0	1	24.9	2.22	2.33	10.9	1.74	2.1	7.4	2.08	1.32	1	1	2	2	6	0
1	1	35	5	1	5	832.6	2.76	2.29	101	38	4	0	1	30.7	2.48	1.82	3.6	2.29	1.75	2.8	2.215	1.57	0	0	0	0	15	0
1	1	51	1	1	8	1191.9	2.02	1.23	205	37.8	4	0	1	56.7	2.33	1.18	14.2	1.81	1.09	8.5	1.81	1.125	1	0	2	2	10	0
1	2	48	5	1	16	756.8	3.09	2.44	175	40.3	4	0	1	17	2.86	2.79	2.9	2.6	2.4	2.1	2.395	2.03	0	0	0	0	14	0
1	2	41	5	1	8	2201.7	2.36	2.35	422	39.8	4	0	2	84.5	2.3	2.26	11.1	1.81	1.76	4.4	1.57	1.28	1	1	2	2	8	0
1	2	56	3	2	5	1322.9	1.96	1.81	323	42.4	4	0	2	67	1.86	1.66	32.7	1.55	1.59	19.5	1.925	1.56	1	1	1	2	7	0
1	1	49	3	1	7	3223.7	2.28	2.12	865	37.2	4	0	2	40.3	2.18	2.38	4.2	1.27	2.04	1.9	1.58	1.37	1	1	2	3	6	0
1	1	42	1	1	5	3122.21	2.66	2.58	411	38	4	0	1	30.4	2.47	2.47	1.9	1.71	1.21	2.4	1.51	1.37	1	1	2	3	6	0
